# Supplementary material for: High-quality Schistosoma haematobium genome achieved by single-molecule and long-range sequencing
Source: Gigascience. 2019 Sep 5;8(9):giz108. doi: 10.1093/gigascience/giz108 (PMC6736295; doi:10.1093/gigascience/giz108)
Supplement: giz108_Supplemental_File [file giz108_supplemental_file.zip]

Archive with 1 entries (1 files):
- Supplementary_Table_S1.xlsx
