# Supplementary material for: High-quality Schistosoma haematobium genome achieved by single-molecule and long-range sequencing
Source: Gigascience. 2019 Sep 5;8(9):giz108. doi: 10.1093/gigascience/giz108 (PMC6736295; doi:10.1093/gigascience/giz108)
Supplement: giz108_Supplemental_File [file giz108_supplemental_file.zip › Supplementary_Table_S1.xlsx]

## Sheet: Supplementary Table S1
Supplementary Table S1. Genomic sequence data derived from Chicago and PacBio sequencing libraries of Schistosoma haematobium
Sequencing libraries	Number of filtered and error-corrected (PacBio) reads	Read length	Number of sequenced nucleotides (Gb)	% GC content	Theoretical genome coverage
Chicago library 1 R1	87355889	101	8.82294	0.38	23.7563
Chicago library 1 R2	87355889	101	8.82294	0.38	23.7563
Chicago library 2 R1	87627203	101	8.85035	0.38	23.8301
Chicago library 2 R2	87627203	101	8.85035	0.38	23.8301
PacBio library	3005012	21 - 34,004 (mean: 2410; median: 1930)	7.24394	0.3594	19.5047
PacBio long sequence reads
